# Supplementary material for: V-Domain Ig Suppressor of T Cell Activation (VISTA) Expression Is an Independent Prognostic Factor in Multiple Myeloma
Source: Cancers (Basel). 2021 May 6;13(9):2219. doi: 10.3390/cancers13092219 (PMC8124446; doi:10.3390/cancers13092219)
Supplement: Supplementary file 1 [file cancers-13-02219-s001.zip]

Archive with 1 entries (1 files):
- cancers-1176054-supplementary.pdf
